# Supplementary material for: Novel Ground-Up 3D Multicellular Simulators for Synthetic Biology CAD Integrating Stochastic Gillespie Simulations Benchmarked with Topologically Variable SBML Models
Source: Genes (Basel). 2023 Jan 6;14(1):154. doi: 10.3390/genes14010154 (PMC9859520; doi:10.3390/genes14010154)
Supplement: Supplementary file 1 [file genes-14-00154-s001.zip]

Archive with 7 entries (7 files):
- Supplementary Files/BENCHMARKING.xlsx
- Supplementary Files/ReactionModels.zip
- Supplementary Files/S1 UM3D demo.mp4
- Supplementary Files/S2 Tickgate Slow Motion.mp4
- Supplementary Files/S3 Server Control Over Phenotype.mp4
- Supplementary Files/S4 SMB demo.mp4
- Supplementary Files/S5 High Resolution Constrained Stochastic Chain Extension - Pseudo Off Lattice.avi
