# Supplementary material for: Novel Ground-Up 3D Multicellular Simulators for Synthetic Biology CAD Integrating Stochastic Gillespie Simulations Benchmarked with Topologically Variable SBML Models
Source: Genes (Basel). 2023 Jan 6;14(1):154. doi: 10.3390/genes14010154 (PMC9859520; doi:10.3390/genes14010154)
Supplement: Supplementary file 1 [file genes-14-00154-s001.zip › Supplementary Files/BENCHMARKING.xlsx]

## Sheet: Reactions vs Time,C# invocation
NUMBER OF REACTION STEPS	TIME TAKEN (s) - Logarithmic Direct Method	TIME TAKEN (s) - Direct Method	TIME TAKEN (s) - Tau Leaping	TIME TAKEN (ms) - Next Reaction	TIME TAKEN (ms) - Tau Leaping, 0.1 interval until 3	TIME TAKEN (ms) - Tau Leaping, one enzyme	TIME TAKEN (s) - Tau Leaping, Source Code breakpoints (not invoked).	TIME TAKEN (s) - Tau Leaping, single run (note, others are 4 runs).	TIME TAKEN (s) - Tau Leaping, single run (note, others are 4 runs), interval 0.1 until 3 (rather than 30)	TIME TAKEN (s) - AVERAGE TIME PER REACTION -> Tau Leaping, single run (note, others are 4 runs), interval 0.1 until 3 (rather than 30)	TIME TAKEN (s) - LDM, single run (note, others are 4 runs), interval 0.1 until 3 (rather than 30)
1	0.496	0.3675	0.3715	0.505	0.3015	0.732	0.355	0.247	0.081	0.081	0.081
2	1.643	1.8415	1.941	1.7085	0.559	2.574	1.907	1.043	0.174	0.087	0.166
3	2.986	4.815	4.8915	3.131	1.0505	7.255	4.859	2.742	0.363	0.121	0.256
4	4.255	8.717	8.8825	4.44	1.631	11.463	8.717	5.099	0.609	0.15225	0.352
6	8.062	23.6455	24.0075	8.171	3.977	29.811	23.967	14.438	1.542	0.257	0.596
7	10.314	40.9925	3.947	10.8765	0.98	40.815	4.056	2.631	0.39	0.0557143	0.808
8	12.187	50.8075	4.6105	12.8275	1.137	62.257	4.644	3.089	0.448	0.056	1.662
12	23.277	140.603	8.7275	24.2115	1.799	168.97	8.508	5.923	0.761	0.0634167	1.777
14	31.583	259.327	11.7625	32.512	2.32	234.207	11.035	8.275	1.023	0.0730714	2.4
16	39.797	350.632	14.086	38.61	2.723		13.057	9.844	1.206	0.075375	2.824
32	122.224		45.8435	140.343	8.152		42.779	33.419	3.742	0.116937	9.469
48	259.424		88.906	304.856	15.184		88.729	70.721	7.708	0.160583	20.133
64			134.895		22.63		140.84	106.221	11.208	0.175125	30.099
128			558.404		81.97		554.704	408.894	41.842	0.326891	114.642

## Sheet: C# invocations vs Time
Number of Cells (invocations)	Tau Leaping, Single Run, 0.1 intvl, max_time=3, parallel=true, 1 enzyme mediated reaction	Time per cell	Tau Leaping, Single Run, 0.1 intvl, max_time=3, parallel=true, message loop consistency (stopwatch and invocations fired on separate timer loops)	Time per cell2	Average time per cell	Tau Leaping, Single Run, 0.1 intvl, max_time=3, parallel=OFF, message loop consistency (stopwatch and invocations fired on separate timer loops) -> PARALLEL OFF	Time per cell3	Number of Cells	Average time per cell, regardless of conditions
1	0.0735	0.0735	0.073	0.073	0.07325	0.065	0.065	1	0.0705
2	0.08	0.04	0.081	0.0405	0.04025	0.074	0.037	2	0.0391667
4	0.083	0.02075	0.09	0.0225	0.021625	0.09	0.0225	4	0.0219167
5	0.101	0.0202	0.11	0.022	0.0211	0.113	0.0226	5	0.0216
6	0.108	0.018	0.1035	0.01725	0.017625	0.1	0.0166667	6	0.0173056
8	0.1465	0.0183125	0.149	0.018625	0.0184687	0.121	0.015125	8	0.0173542
16	0.33	0.020625	0.29	0.018125	0.019375	0.208	0.013	16	0.01725
32	0.646	0.0201875	0.64	0.02	0.0200938	0.387	0.0120938	32	0.0174271
64	1.502	0.0234688	1.489	0.0232656	0.0233672	0.652	0.0101875	64	0.018974
128	2.883	0.0225234	3.155	0.0246484	0.0235859	2.152	0.0168125	128	0.0213281
256	5.811	0.0226992	6.783	0.0264961	0.0245977	4.18567	0.0163503	256	0.0218485
512	12.542	0.0244961	15.3295	0.0299404	0.0272183	11.3815	0.0222295	512	0.0255553
1024	31.191	0.03046	34.547	0.0337373	0.0320986	25.098	0.0245098	1024	0.029569
2048	74.727	0.0364878	74.9155	0.0365798	0.0365338	41.4945	0.020261	2048	0.0311095
4096	183.157	0.0447161	209.052	0.0510381	0.0478771	140.872	0.0343926	4096	0.0433822
Cell Population	1	2	4	5	6	8	16	32	64	128	256	512	1024	2048	4096
Average time per cell (s), regardless of conditions	0.0705	0.0391667	0.0219167	0.0216	0.0173056	0.0173542	0.01725	0.0174271	0.018974	0.0213281	0.0218485	0.0255553	0.029569	0.0311095	0.0433822

## Sheet: UNREAL SIM, reactions vs time
Target cells:	Variable, 8 to 1024
Model:	1 enzyme per reaction
NGSS Algorithm	time 0.1-3.0, interval 0.1, runs 1
Firing frequency:	Once per cell cycle, per cell
Collision/Physics:	Inbuilt Unreal Engine
Control for:	Number of reactions
Dependant variable	Time
Method	Clear Save Location Manually, Window maximized, Reset pressed, Reaction count set, Cell target set, Simulate Pressed
Dev Mode	Standalone Game, Engine Scalability: EPIC
Number of Reactions	8	32	64	128	512	1024
0	0.672	1.07333	1.4325	1.71567	3.29933	5.34
1	1.376	3.264	5.696	9.856	30.992	63.552
2	1.776	4.16	7.968	14.912	55.568	94.412
4	3.792	9.808	20.352	39.36	149.776	272.836
8	2.848	8.336	16.128	30.912	113.68	226.609
16	6.688	19.728	32.432	72.096	280.384	512.304
32	17.327	48.896	101.909	168.848	745.76	1598.2
64	55.744	114.784	241.312	494.416	2154
128	206.736	350.687	793.376	1584.03
Reactions per cycle	Cells	total reactions	Time	Time per reaction
1	8	7	1.376	0.196571
1	32	31	3.264	0.10529
1	64	63	5.696	0.0904127
1	128	127	9.856	0.0776063
1	512	511	30.992	0.0606497
1	1024	1023	63.552	0.0621232
2	8	14	1.776	0.126857
2	32	62	4.16	0.0670968
2	64	126	7.968	0.0632381
2	128	254	14.912	0.0587087
2	512	1022	55.568	0.0543718
2	1024	2046	94.412	0.0461447
4	8	28	3.792	0.135429
4	32	124	9.808	0.0790968
4	64	252	20.352	0.0807619
4	128	508	39.36	0.0774803
4	512	2044	149.776	0.0732759
4	1024	4092	272.836	0.0666755
8	8	56	2.848	0.0508571
8	32	248	8.336	0.0336129
8	64	504	16.128	0.032
8	128	1016	30.912	0.0304252
8	512	4088	113.68	0.0278082
8	1024	8184	226.609	0.0276893
16	8	112	6.688	0.0597143
16	32	496	19.728	0.0397742
16	64	1008	32.432	0.0321746
16	128	2032	72.096	0.0354803
16	512	8176	280.384	0.0342935
16	1024	16368	512.304	0.0312991
32	8	224	17.327	0.0773527
32	32	992	48.896	0.0492903
32	64	2016	138.144	0.0685238
32	128	4064	168.848	0.0415472
32	512	16352	745.76	0.0456067
32	1024	32736	1598.2	0.0488209
64	8	448	54.352	0.121321
64	32	1984	114.784	0.0578548
64	64	4032	241.312	0.0598492
64	128	8128	494.416	0.0608287
64	512	32704	2154	0.0658635
128	8	896	203.104	0.226679
128	32	3968	350.687	0.0883788
128	64	8064	793.376	0.0983849
128	128	16256	1584.03	0.0974429
	8	32	64	128	512	1024
Number of Reactions	8	32	64	128	512	1024
0	0.672	1.07333	1.4325	1.71567	3.29933	5.34
1	1.376	3.264	5.696	9.856	30.992	63.552
2	1.776	4.16	7.968	14.912	55.568	94.412
4	3.792	9.808	20.352	39.36	149.776	272.836
8	2.848	8.336	16.128	30.912	113.68	226.609
16	6.688	19.728	32.432	72.096	280.384	512.304
32	17.327	48.896	101.909	168.848	745.76	1598.2
64	55.744	114.784	241.312	494.416	2154
128	206.736	350.687	793.376	1584.03
Number of Reactions/Cell target	8	32	64	128	512	1024
1	0.196571	0.10529	0.0904127	0.0776063	0.0606497	0.0621232
2	0.126857	0.0670968	0.0632381	0.0587087	0.0543718	0.0461447
4	0.135429	0.0790968	0.0807619	0.0774803	0.0732759	0.0666755
8	0.0508571	0.0336129	0.032	0.0304252	0.0278082	0.0276893
16	0.0597143	0.0397742	0.0321746	0.0354803	0.0342935	0.0312991
32	0.0773527	0.0492903	0.0505503	0.0415472	0.0456067	0.0488209
Average	0.107797	0.0623602	0.0581896	0.0535413	0.0493343	0.0471254
Number of Reactions	8	32	64	128	512	1024		average
1	0.196571	0.10529	0.0904127	0.0776063	0.0606497	0.0621232		0.11747
2	0.126857	0.0670968	0.0632381	0.0587087	0.0543718	0.0461447		0.0789752
4	0.135429	0.0790968	0.0807619	0.0774803	0.0732759	0.0666755		0.0931919
8	0.0508571	0.0336129	0.032	0.0304252	0.0278082	0.0276893		0.0367238
16	0.0597143	0.0397742	0.0321746	0.0354803	0.0342935	0.0312991		0.0417858
32	0.0773527	0.0492903	0.0505503	0.0415472	0.0456067	0.0488209		0.0546851
64	0.124429	0.0578548	0.0598492	0.0608287	0.0658635
128	0.230732	0.0883788	0.0983849	0.0974429
Number of Reactions	8	32	64	128	512	1024
1	1.376	3.264	5.696	9.856	30.992	63.552
2	1.776	4.16	7.968	14.912	55.568	94.412
4	3.792	9.808	20.352	39.36	149.776	272.836
8	2.848	8.336	16.128	30.912	113.68	226.609
16	6.688	19.728	32.432	72.096	280.384	512.304
32	17.327	48.896	101.909	168.848	745.76	1598.2
64	55.744	114.784	241.312	494.416	2154
128	206.736	350.687	793.376	1584.03
Number of Reactions (Down)/Target Cells(Across)	8	32	64	128	512	1024
1	0.196571	0.10529	0.0904127	0.0776063	0.0606497	0.0621232
2	0.126857	0.0670968	0.0632381	0.0587087	0.0543718	0.0461447
4	0.135429	0.0790968	0.0807619	0.0774803	0.0732759	0.0666755
8	0.0508571	0.0336129	0.032	0.0304252	0.0278082	0.0276893
16	0.0597143	0.0397742	0.0321746	0.0354803	0.0342935	0.0312991
32	0.0773527	0.0492903	0.0505503	0.0415472	0.0456067	0.0488209
64	0.124429	0.0578548	0.0598492	0.0608287	0.0658635
128	0.230732	0.0883788	0.0983849	0.0974429
Number of Reactions	1024	Time factor
0	5.34
1	63.552	11.9011
2	94.412	1.48559
4	272.836	2.88984
8	226.609	0.830569
16	512.304	2.26074
32	1598.2	3.11964
Number of Reactions	1024	1024, physics off
0	5.34	5.36
1	63.552	68.192
2	94.412	116.192
4	272.836	267.488
8	226.609	230.432
16	512.304	560.176
32	1598.2	1639.04
	8	32	64	128	512	1024	2048	4096
Cell target ->	8	32	64	128	512	1024	2048	4096
Reactions off, Physics On	0.672	1.07333	1.4325	1.71567	3.29933	5.34	10.068	19.03
Reactions off, Physics Off	0.636	1.0455	1.361	1.6975	3.184	5.17467	9.063	21.5342
Reactions off, Physics On, Camera pointed away	0.566	0.932	1.134	1.317	1.99	2.761	4.481	8.031
Reactions off, Physics OFF, Camera pointed away	0.57	0.959	1.184	1.396	2.067	3.045	6.3615	18.6255
Reactions off, Physics OFF, Camera pointed away, GENERATE OVERLAP EVENTS OFF on capsule collision.	0.585	0.981	1.121	1.312	1.837	2.424	3.982	8.328
Reactions off, Physics On, Generate overlap events OFF	0.68	1.103	1.359	1.79	3.5	5.388	9.781	18.921
Reactions off, Physics On, Generate overlap events OFF, No splitting animation shapekey	0.72	1.196	1.426	1.738	3.407	5.65	10.16	19.125
Reactions off, Physics On, Generate overlap events OFF, No splitting animation shapekey, Simplified mesh	0.66	1.126	1.376	1.76	3.286	5.076	8.45	14.384
Reactions off, Physics On, Generate overlap events OFF, No splitting animation shapekey, Simplified mesh, reduced blueprint "casting"	0.708	1.212	1.382	1.71	3.308	5.112	8.22	14.524
Reactions off, Overlap OFF, Physics On, Textures OFF	0.644	1.124	1.33	1.646	3.34	5.512	9.69	18.852
Reactions off, Overlap OFF, Physics On, Engine Scalability = Low	0.676	1.088	1.34	1.672	3.352	5.43	10.532	18.858
Reactions off, Physics Off, Overlap OFF	0.62	1.04	1.28	1.616	3.148	5.088	9.212	17.348
Physics ON, Reactions OFF, Overlap OFF, Camera Away, Simplified Mesh	0.592	0.976	1.16	1.468	1.884	2.464	3.648	6.584
	8	32	64	128	512	1024		average
Number of Reactions	8	32	64	128	512	1024
0, unenhanced	0.672	1.07333	1.4325	1.71567	3.29933	5.34		2.25547
1, unenhanced	1.376	3.264	5.696	9.856	30.992	63.552		19.1227
2, unenhanced	1.776	4.16	7.968	14.912	55.568	94.412		29.7993
4, unenhanced	3.792	9.808	20.352	39.36	149.776	272.836		82.654
8, unenhanced	2.848	8.336	16.128	30.912	113.68	226.609		66.4188
0, enhanced	0.592	0.976	1.16	1.468	1.884	2.464		1.424
1. enhanced	0.96	2.688	5.008	8.56	27.008	58.352		17.096
2, enhanced	1.664	4.528	8.368	14.352	53.056	101.76		30.6213
4, enhanced	3.856	10.48	22.512	36.112	151.792	256.288		80.1733
8, enhanced	2.963	8.632	16.904	30.408	115.056	225.956		66.6532
input cells number:
65536
Time:
62.6825	seconds
Cell target	8	32	64	128	512	1024	2048	4096	8192	16384	32768	65536	131072
Physics ON, Reactions OFF, Overlap OFF, Camera Away, Simplified Mesh	0.592	0.976	1.16	1.468	1.884	2.464	3.648	6.584	11.926	24.214	52.032
Same but no superfluous mesh component destruction.	0.624	1.056	1.232	1.376	1.856	2.448	3.616	5.968	11.664	23.12	49.056	105.968	286
RERUN original conditions.	0.624	1.12	1.184	1.44	1.952	2.544	3.712	6.16	11.76	23.376	51.104	104.688

## Sheet: MESHBUILDER
THREADS	Cells per thread	Time taken(s)	Notes	Thread turnover rate
1	252000	401.012		0.00159132
2	126000	261.701		0.0010385
4	63000	153.033		0.000607274
6	42000	115.616		0.000458794
8	31500	87.06		0.000345476
10	25200	75.121	No UI lag	0.000298099
12	21000	68.256	Modest UI lag	0.000270857
14	18000	69.831		0.000277107
16	15750	71.731		0.000284647
25	10080	76.611		0.000304012
35	7200	74.032	Even the system starts hanging at this point.	0.000293778
50	5040	75.5	UI lagged	0.000299603
Cells per thread	Total Cells	Time taken (s)		Cells per thread	Total Cells	Time taken (s)
10	100	0.125		2	20	7.024
100	1000	0.14		3	30	12.76
500	5000	0.173		5	50	26.44
1000	10000	0.307		10	100	64.205
5000	50000	2.175		25	250	170.603
10000	100000	8.441		50	500	408.043
20000	200000	44.917		100	1000	812.106
30000	300000	119.277
50000	500000	454.185
INPUT CELL TARGET:	1000000
ESTIMATED TIME (s):	1703.9
time mins	28.3983
hr	0.473305
days	0.019721
years	5.39932e-05
Reactions	Time Taken (s)	Total cell replications	Total reactions	Time per reaction	Time per cell cycle
0	0.125	90	0	0	0.00138889
1	1.663	90	90	0.0184778	0.0184778
2	3.405	90	180	0.0189167	0.0378333
4	10.673	90	360	0.0296472	0.118589
8	7.575	90	720	0.0105208	0.0841667
16	19.717	90	1440	0.0136924	0.219078
32	60.616	90	2880	0.0210472	0.673511
64	279.379	90	5760	0.0485033	3.10421
128	824.999	90	11520	0.0716145	9.16666
input cell target		112590000
time taken		3.79733e+07	seconds
mins		632888
hours		10548.1
days		439.505
years		1.2033

## Sheet: Single Enzyme Models
Reaction count	Tau Leaping	Direct Method	Logarithmic Direct Method (recommended)	Partial Propensity Direct Method (recommended)
1	0.061	0.064	0.069	1.706
4	0.453	0.444	0.462	1.69
8	2.422	2.368	2.434	1.646
16	12.499	12.698	12.505	1.792
32	83.116	84.545	82.374	1.87
	settings:
max time	3
interval	0.1
runs	1
parallel	FALSE
